# Supplementary material for: SurvdigitizeR: an algorithm for automated survival curve digitization
Source: BMC Med Res Methodol. 2024 Jul 13;24:147. doi: 10.1186/s12874-024-02273-8 (PMC11245803; doi:10.1186/s12874-024-02273-8)
Supplement: Supplementary file 4 — Supplementary Material 4: Fig. S4 Bland Alman plots illustrating the agreement between manual and automated digitization Test 2 OS curve 1 and curve 2. [file 12874_2024_2273_MOESM4_ESM.zip]

Archive with 2 entries (2 files):
- Figure S4A.jpg
- Figure S4B.jpg
